# Supplementary material for: Ultrasound guidance in difficult radial artery puncture for blood gas analysis: A prospective, randomized controlled trial
Source: PLoS One. 2019 Mar 20;14(3):e0213683. doi: 10.1371/journal.pone.0213683 (PMC6426205; doi:10.1371/journal.pone.0213683)
Supplement: S4 File — (XLSX) [file pone.0213683.s004.xlsx]

## Sheet: Desecription of data set
This is a data set for Ultrasound guidance in difficult radial artery puncture: a clinical trial.
The trial has been submitted to PLOS
The data is provided by
Please contact Andrew if you plan to conduct analyses on these data for publication

## Sheet: Description of variables
Variable name	Variable description
id	Patient ID code
arm	Assigned group : 1=Ultrasound (US) group; 2=No ultrasound (NUS) group
age	Age (years)
gender	Gender: 1=Male 2=Female
had	History of artery disease: 0=No; 1= Yes
Height	Height (cm)
weight	Weight (kg)
sbp	Systolic blood pressure (mmHg)
dbp	Diastolic blood pressure (mmHg)
acid_base_dis	Suspicion of acid–base balance disruption: 0=No; 1= Yes
includ_reason	Reason for inclusion: 1=Non-palpable artery;2=Two failures by the nurse
at_succes	First attempt successes: 0=No; 1= Yes
pcanb	Number of punctures after inclusion
pcadum	Puncture time
pain	Patient pain
evassat	Physician satisfaction

## Sheet: DATASETS
id	arm	age	gender	had	Height	weight	sbp	dbp	acid_base_dis	includ_reason	at_succes	pcanb	pcadum	pain	evassat
C01P001	1	46	2	0	160	59	167	97	0	2	1	1	2	0	8
C01P002	1	68	1	0	196	67	119	68	0	2	0	2	2.21667	0	9
C01P003	1	79	2	0	162	90	137	64	0	2	0	4	2.8	5	8
C01P004	1	48	2	0	150	70	100	69	0	1	1	1	4.7	1	7
C01P005	2	63	1	1	169	64	72	56	0	2	0	6	6.3	6	0
C01P006	2	63	1	0	182	120	114	73	1	2	0	6	5.35	9	0
C01P007	2	98	2	0	150	60	99	70	0	2	1	1	1.5	0	10
C01P008	1	74	2	0	152	110	98	52	0	2	0	4	5.23333	3	5
C01P009	1	84	2	0	155	90	68	35	0	1	0	1	2.88333	0	6
C01P010	2	64	2	1	154	70	199	104	0	2	1	1	0.0833333	1	10
C01P011	2	84	2	0	165	70	96	65	0	2	0	2	3.33333	7	0
C01P012	1	90	2	0	150	60	125	88	1	2	1	1	0.5	1	10
C01P013	2	48	2	0	163	83	135	64	0	2	0	2	3.43333	9	3
C01P014	2	81	1	0	168	72	138	74	1	1	0	12	8.33333	8	0
C01P015	2	67	2	0	165	65	94	41	0	2	0	2	3.41667	5	8
C01P016	1	66	2	0	160	54	141	67	1	1	0	4	4	10	0
C01P017	1	68	1	0	180	80	84	49	1	2	0	2	1.01667	0	9
C01P018	2	75	1	0	162	70	134	71	1	2	0	2	1.56667	6	9
C01P019	2	52	2	1	168	103	160	57	0	2	0	6	3.03333	7	4
C01P020	1	65	1	0	176	88	190	98	0	2	1	1	3.33333	10	8
C01P021	1	69	1	0	178	105	163	71	0	2	0	2	4.33333	5	0
C01P022	2	81	1	0	165	69	103	67	0	2	1	1	0.75	0	10
C01P023	1	48	2	0	157	130	126	44	1	1	0	2	1.66667	5	3
C01P024	1	86	2	1	150	50	166	67	0	1	1	1	5.6	3	9
C01P025	1	48	2	0	156	60	117	61	1	2	1	1	0.366667	2	9
C01P026	2	40	2	0	174	45	134	95	0	2	0	3	4.83333	5	4
C01P027	2	81	2	0	160	60	89	59	0	1	1	1	1.5	3	8
C01P028	2	47	2	0	170	60	136	74	1	2	1	1	0.166667	3	10
C01P029	1	75	2	0	160	90	150	83	0	1	0	2	2.33333	10	9
C01P030	2	75	2	0	155	110	85	60	0	1	0	5	7.5	9	2
C01P031	2	69	1	1	170	40	100	64	0	2	0	3	2.83333	4	7
C01P032	1	88	1	0	177	89	111	41	0	2	1	1	0.833333	7	10
C01P033	1	86	2	0	155	80	101	29	0	1	1	1	5	0	4
C01P034	2	75	1	0	167	67	140	70	0	2	0	2	2.36667	4	9
C01P035	2	77	2	0	155	75	188	76	0	2	1	1	1.91667	8	10
C01P036	2	64	2	0	168	94	124	88	0	1	0	3	5.33333	8	3
C01P037	1	59	1	1	167	77	136	76	0	1	1	1	0.916667	4	7
C01P038	2	74	2	0	160	73	66	44	0	1	0	6	5.4	9	4
C01P039	2	68	1	1	160	99	129	68	1	1	0	4	4.28333	6	2
C01P040	1	77	2	1	166	115	121	60	0	1	0	2	1.21667	1	9
C01P041	2	87	1	1	170	61	204	93	0	1	0	5	5.85	7	4
C01P042	1	86	2	0	165	90	170	70	0	1	0	4	3.56667	2	6
C01P043	1	51	1	0	171	70	96	54	1	2	1	1	0.916667	3	9
C01P044	2	90	1	0	172	84	150	80	0	1	0	3	2.41667	7	4
C01P045	1	87	2	0	160	55	112	72	0	2	1	1	0.333333	1	10
C01P046	1	72	1	1	166	85	192	111	0	1	1	1	0.483333	1	10
C01P047	1	98	2	0	155	55	151	104	0	2	1	1	0.25	1	10
C01P048	1	83	2	0	165	70	148	79	0	1	0	3	2.56667	4	7
C01P049	2	94	1	0	167	79	174	83	0	1	0	3	3.5	5	6
C01P050	1	77	2	0	158	58	136	96	0	1	0	2	0.933333	0	8
C01P051	2	93	2	0	158	52	84	43	0	1	0	6	5.06667	7	4
C01P052	2	48	2	0	164	62	110	74	1	2	0	7	5.96667	9	0
C01P053	1	82	1	1	180	123	146	76	0	1	0	2	0.9	3	9
C01P054	2	88	2	1	158	83	111	61	0	1	0	7	10.35	3	0
C01P055	1	93	2	0	160	61	113	67	0	1	0	4	1.96667	4	3
C01P056	2	66	1	1	168	100	143	88	0	1	0	2	2.03333	4	6
C01P057	2	89	2	0	165	53	143	59	1	1	0	7	6.88333	8	0
C01P058	1	79	2	0	162	72	163	83	0	1	0	2	0.633333	2	9
C01P059	1	37	2	0	139	32	89	65	0	1	0	5	5.3	7	1
C01P060	1	78	1	0	158	56	71	44	1	1	1	1	0.383333	1	10
C01P061	1	84	2	0	160	107	102	59	1	2	1	1	2.13333	8	5
C01P063	2	85	2	1	169	98	122	84	0	1	0	7	5.45	7	0
C01P064	2	83	1	0	178	63	99	31	0	1	0	4	3.11667	9	6
C01P065	1	78	1	1	173	64	125	72	0	1	1	1	0.416667	1	9
C01P066	1	86	1	0	168	66	156	83	0	1	1	1	0.7	2	8
C01P067	2	89	2	1	160	62	151	94	0	1	0	4	2.86667	8	6
C01P068	2	84	2	1	162	65	127	100	0	1	0	2	0.516667	7	8
C01P069	1	79	1	0	170	73	142	74	0	2	1	1	0.4	1	9
C01P070	1	63	2	1	160	65	153	73	0	1	1	1	0.383333	3	8
C01P071	2	87	1	0	170	75	80	44	0	2	1	1	0.166667	2	9
C01P072	2	58	2	0	163	82	159	96	0	2	0	2	0.883333	2	6
C01P073	2	62	2	0	158	47			1	2	0	3	2.56667	4	7
C01P074	2	63	2	0	163	82	140	88	0	2	0	2	1.63333	4	4
